# Supplementary material for: Teucrium montanum L.—Unrecognized Source of Phenylethanoid Glycosides: Green Extraction Approach and Elucidation of Phenolic Compounds via NMR and UHPLC-HR MS/MS
Source: Antioxidants (Basel). 2023 Oct 24;12(11):1903. doi: 10.3390/antiox12111903 (PMC10669637; doi:10.3390/antiox12111903)
Supplement: Supplementary file 1 [file antioxidants-12-01903-s001.zip]

Archive with 1 entries (1 files):
- antioxidants-2659615-supplementary.pdf
